# Supplementary material for: Chirality and Rigidity in Triazole-Modified Peptidomimetics Interacting with Neuropilin-1
Source: Pharmaceuticals (Basel). 2024 Jan 31;17(2):190. doi: 10.3390/ph17020190 (PMC10891769; doi:10.3390/ph17020190)
Supplement: Supplementary file 1 [file pharmaceuticals-17-00190-s001.zip]

Archive with 1 entries (1 files):
- pharmaceuticals-2768992-supplementary.pdf
